# Supplementary material for: Potential bias of preoperative intravitreal anti-VEGF injection for complications of proliferative diabetic retinopathy
Source: PLoS One. 2021 Oct 8;16(10):e0258415. doi: 10.1371/journal.pone.0258415 (PMC8500446; doi:10.1371/journal.pone.0258415)
Supplement: S1 File — (XLSX) [file pone.0258415.s001.xlsx]

## Sheet: IVI group
Baseline														Surgical procedure and intraoperative finding						Postoperative complications and additional treatments
No	Age	Sex	DM duration	HbA11c	Blood sugar	eGFR	Hypertension	Anti-coaglant use	Baseline LogMAR	NVG	VH	TRD	PRP		Cataract	ILM peeling	Tamponade	Material	RB		VH	NVG	RD	Additionl vit	Glaucoma surgery	STTA	anti-VEGF
1	49	M	7	14.2	235	43.1	+		0.69897		+		+		+	+						+			+
2	33	Ｆ	8	13.4	189	22.7			1.52288		+	+	+				+	Silocon oil	+
3	49	M	19	12.9	255	49.7			1.52288	+	+				+
4	41	F	10	11.8	99	95	+		1		+	+	+		+	+	+	Air	+		+
5	37	M	10	11.7	260	59.6	+		1.1549		+	+	+
6	50	M	4	11.6	286	106.3			2		+	+			+	+	+	Gas	+
7	54	F	15	11.3	103	66.4	+		1.52288		+		+		+	+
8	39	F	0	11.3	268	20.8	+		1.39794		+	+	+		+	+
9	48	M	20	10.8	193	40.5			1.69897		+	+	+		+	+	+	Air	+
10	77	F	17	10.7	247	57.1	+	+	2		+		+
11	40	M	11	10.4	253	113.5			-0.0791812	+	+	+	+		+
12	69	M	45	10	411	12.6	+		2.30103	+	+	+	+									+
13	36	M	10	10	108	2.4			0.823909		+		+		+	+
14	27	F	3	10	188	113.9			1.69897		+	+	+				+	Silocon oil
15	38	M	6	9.7	212	99.7	+		1.52288			+					+	Gas	+		+		+	+
16	31	Ｆ	6	9.4	159	99.5	+	+	1.69897		+	+			+		+	Gas	+
17	35	M	5	9.3	169	60.5			1.69897	+	+	+	+		+		+	Silocon oil	+			+
18	54	M	5	9.2	189	78.6			2.69897	+	+				+							+			+		+
19	52	Ｆ	1	9.2	177	89.8			2.69897		+		+		+		+	Gas	+
20	54	M	25	8.9	115	40		+	0.69897		+		+		+		+	Silocon oil
21	49	M	4	8.8	124	88.6	+		1.69897		+				+	+	+	Gas			+
22	59	F	20	8.8	225	46.4	+		2.69897	+	+	+	+		+		+	Gas	+		+	+			+
23	42	F	10	8.5	313	110.2			2	+	+	+	+				+	Silocon oil	+
24	35	F	12	8.5	98	26			2.30103		+	+	+		+		+	Silocon oil	+		+	+				+
25	36	M	10	8.5	89	80.4	+		2		+	+	+		+	+	+	Silocon oil	+		+				+
26	58	F	5	8.3	106	78.3	+		0.39794		+		+		+
27	60	M	7	8.2	113	12.4	+		1.39794		+	+	+		+		+	Gas	+		+			+
28	39	M	3	8.2	106	75.5	+		0.154902		+		+
29	49	M	6	8	265	15.7	+		1.30103		+	+	+		+		+	Gas	+		+	+		+	+
30	52	F	5	7.9	128	113	+		2.30103		+		+			+											+
31	52	F	5	7.9	164	88.7			1.52288		+	+			+	+	+	Air	+		+
32	46	F	7	7.9	150	95.7	+		0.522879		+	+	+		+
33	61	F	20	7.8	189	87.3	+	+	0.69897			+	+		+								+	+	+
34	46	M	8	7.8	138	99.1	+		2.30103		+	+	+		+		+	Gas	+
35	50	M	10	7.8	146	50.3	+		2.30103		+	+			+	+					+			+
36	58	M	0	7.7	89	94.4	+		1.04576		+	+			+						+
37	59	M	7	7.7	241	3.2	+		1.69897	+	+		+		+							+					+
38	62	M	21	7.7	122	111			0.522879		+		+			+					+
39	69	M	20	7.7	106	71.5		+	1.69897		+	+	+		+		+	Gas	+
40	43	M	8	7.6	310	94.2	+		0.221849		+	+					+	Gas	+
41	48	M	1	7.6	203	15.5			1		+	+			+	+
42	43	F	1	7.6	189	2.6			1.30103	+		+	+		+		+	Gas	+
43	60	M	20	7.5	160	1.7	+	+	0.522879				+		+
44	68	M	12	7.5	198	81.9	+	+	0.522879	+		+	+		+		+	Silocon oil	+
45	66	M	40	7.4	134	76.5	+		0.30103		+	+	+		+	+	+	Gas
46	37	F	22	7.4	214	7.4	+		2.69897			+	+				+	Silocon oil			+
47	70	M	28	7.4	76	44.1	+		2		+		+			+
48	57	M	7	7.3	190	40	+		1.1549	+			+		+		+	Air
49	67	F	20	7.3	125	62.4	+	+	1.30103	+			+			+	+	Silocon oil									+
50	32	M	5	7.3	143	37.6	+		0.39794			+	+				+	Gas	+
51	60	F	15	7.3	76	35.9			2.69897		+		+		+		+	Silocon oil	+		+
52	73	F	19	7.2	207	0.56			0.69897							+	+	Air								+
53	52	F	14	7.2	110	99.6	+		1.52288		+	+	+		+	+	+	Air	+		+			+
54	63	M	3	7.2	93	99.6	+		2	+	+		+				+	Air			+			+
55	72	M	12	7.1	118	101.2	+	+	1.22185	+			+		+		+	Gas				+
56	62	M	12	7.1	165	52.4	+	+	1.22185		+	+	+		+	+	+	Air			+		+	+	+
57	54	M	28	7	145	1.08	+		0.30103				+			+										+
58	40	M	0	7	133	111.6			2.69897	+		+	+		+	+			+			+			+
59	75	F	20	6.9	189	0.55	+		1				+		+	+
60	66	F	8	6.9	210	52.9	+		2	+	+	+	+			+	+	Air			+	+
61	59	M	5	6.9	77	66.8	+		2		+	+			+	+	+	Air	+
62	38	F	30	6.9	224	15.8	+		1.69897		+	+			+	+	+	Gas
63	41	M	1	6.8	126	11.8			0.823909		+		+		+		+	Silocon oil	+			+
64	60	F	3	6.8	127	45.8	+	+	2.30103		+	+	+		+	+	+	Gas	+
65	42	M	6	6.7	125	16.8	+		0.39794		+		+		+
66	60	M	4	6.7	117	50	+		0.69897			+	+		+	+
67	65	F	15	6.7	204	99.5	+		2.30103		+		+		+						+			+
68	45	M	8	6.6	90	34.6	+		0.69897		+	+	+		+		+	Silocon oil	+
69	31	M	1	6.5	127	45.3	+		2		+		+		+		+	Air	+		+		+	+
70	47	M	17	6.5	120	104.7			1.69897		+				+	+
71	47	M	17	6.4	216	11.3	+		1.69897		+	+			+		+	Air	+		+
72	68	M	2	6.4	174	43	+	+	0.154902		+		+		+
73	60	M	15	6.3	170	109.6	+	+	1.52288		+	+	+		+
74	61	F	1	6.2	97	99.6	+	+	0.823909				+		+	+
75	39	M	7	6.2	101	104.3			1.22185			+				+	+	Silocon oil	+
76	61	F	9	6.1	135	46.6	+		0.522879		+	+	+		+
77	54	M	1	6	105	12.3	+		1.52288		+	+			+	+	+	Gas	+						+
78	31	F	1	6	135	134.7			0		+		+
79	43	M	3	6	199	103.9			0.30103			+	+								+
80	45	M	20	5.9	141	65.2			0.522879		+		+		+
81	50	M	3	5.9	159	33.4	+		1.04576		+				+
82	41	F	0	5.8	124	131			1		+	+	+		+
83	44	M	1	5.7	107	44.7	+		1.22185		+	+	+		+	+	+	Gas	+
84	44	M	0	5.6	91	59	+		0.09691		+	+	+		+				+
85	41	M	5	5.2	146	67.4			2		+		+			+
86	42	M	0	4.8	76	52.8			0.69897		+					+
87	41	F	5	4.4	115	28.8	+		2.69897		+	+	+		+		+	Silocon oil	+		+

## Sheet: Non-IVI group
Baseline														Surgical procedure and intraoperative finding						Postoperative complications and additional treatments
No	Age	Sex	DM duration	HbA11c	Blood sugar	eGFR	Hypertension	Anti-coaglant use	Baseline LogMAR	NVG	VH	TRD	PRP		Cataract	ILM peeling	Tamponade	Material	RB		VH	NVG	RD	Additionl vit	Glaucoma surgery	STTA	anti-VEGF
1	58	M	8	16.6	200	92	+		2.69897		+		+		+												+
2	49	M	1	14.2	235	2.4	+		1.69897		+	+	+		+	+	+	Air	+			+			+
3	31	M	10	13.4	299	126.6			0.522879		+					+			+		+
4	40	F	15	12.8	312	18.2	+		1.09691		+	+	+								+
5	68	M	10	11.98	89	101.1			1		+	+	+		+	+					+			+
6	58	M	14	11.8	110	1.8	+		1.69897	+	+	+			+	+						+			+		+
7	51	F	12	11.7	472	180	+		0.154902				+		+		+	Air
8	60	M	9	11.5	338	88			0.69897		+	+	+		+	+
9	66	M	5	11.3	149	13.6	+		0.522879		+	+	+		+
10	40	F	0	11.266	126	30.8	+		0.69897		+		+		+	+
11	57	M	12	10.9	104	73.6	+		2.69897		+	+	+
12	51	F	39	10.858	259	7	+	+	3		+	+	+		+
13	34	F	5	10.8	354	0.78	+		0.221849		+		+			+
14	61	M	15	10.8	77	79.4			0.221849		+	+	+		+
15	77	F	17	10.7	247	98.4	+	+	0.39794		+	+
16	51	F	8	10.6	318	210	+		0.30103		+	+			+		+	Air
17	59	M	24	10.5	152	84.9			0.154902		+	+	+		+	+
18	75	M	25	10.246	352	55.6	+		1		+				+	+
19	75	F	8	10.2	196	54.7	+		2.69897		+		+		+
20	66	F	12	10.1	326	65	+		0.522879				+				+	Air			+
21	59	F	13	10.1	133	111.2			2.69897		+										+
22	64	F	10	10	183	0.46			1.1549		+	+	+		+	+	+	Air
23	65	Ｆ	15	10	342	1.2			0.69897		+	+	+		+		+	Silicon oil	+				+	+
24	28	F	14	10	256	68.5	+		1		+	+	+
25	59	M	10	9.9	158	103	+		2.69897		+	+	+		+	+	+	Air
26	71	M	9	9.9	164	19.9			0.522879		+		+		+
27	58	M	1	9.9	112	24.6	+		2.69897		+	+	+		+
28	68	F	21	9.8	129	43	+		2		+		+			+	+	Air								+
29	63	M	13	9.8	121	11.1			0.522879		+	+	+		+
30	61	M	2	9.7	128	1.7			1				+			+
31	38	M	13	9.634	375	139.7			2		+	+				+			+
32	71	F	17	9.6	154	10.3	+		0.39794			+	+		+		+	Gas			+
33	70	M	9	9.6	141	100.9	+		1		+	+	+		+	+	+	Air			+
34	62	F	10	9.6	227	100.2	+		1.1549		+	+	+		+	+
35	74	F	13	9.5	95	94.2	+		1		+	+			+	+						+					+
36	43	F	1	9.43	139	85.8			2			+					+	Air	+			+			+
37	49	F	15	9.4	338	52.2		+	3		+		+		+		+	Silicon oil			+		+	+
38	45	M	7	9.4	158	10.8	+		0.522879		+		+		+						+
39	73	F	8	9.4	328	97.3			0.522879			+	+
40	51	M	1	9.4	185	102.3			2		+	+			+
41	70	F	32	9.328	149	72.2			0.522879		+	+			+	+	+	Air	+		+	+	+	+
42	58	F	13	9.3	116	90.4	+		0.39794			+	+		+	+
43	40	M	0	9.3	92	93.6			0.69897				+		+		+	Gas	+		+
44	61	M	20	9.226	240	75.1	+	+	1.69897		+	+	+
45	72	F	3	9.2	112	105.4	+		1.09691		+	+	+								+
46	55	M	20	9.2	198	10.5	+		1.69897		+	+	+		+		+	Air	+
47	74	M	6	9.1	199	98.2	+		1.1549		+		+		+
48	81	F	15	9.1	204	98.4	+		2.69897		+		+		+						+			+			+
49	77	M	13	9.1	77	21.1	+		1		+		+		+
50	49	M	6	9	183	84.51	+		2		+	+	+		+
51	58	M	2	9	131	24.6			1.69897		+		+		+
52	30	F	20	8.92	267	151.3			1		+					+
53	78	F	20	8.92	88	103.5	+	+	0.69897		+	+	+
54	48	M	30	8.92	149	58.1	+		2		+		+
55	59	M	20	8.9	238	89	+	+	0.221849		+		+			+	+	Air
56	53	F	1	8.9	95	4.8			1.09691		+	+	+		+
57	43	F	9	8.9	105	115.2	+		1.09691		+		+		+
58	41	F	5	8.9	197	62.19			0.522879		+	+	+		+
59	64	M	0	8.9	209	97.5			1.09691		+		+		+						+
60	71	F	18	8.8	131	104.4	+	+	2		+	+	+
61	70	F	15	8.716	177	13.5	+		0.30103		+	+			+
62	74	M	15	8.716	311	67.4	+		0.221849		+	+			+	+
63	77	F	15	8.7	145	49	+	+	2		+		+		+
64	63	M	6	8.7	177	31.1	+		1		+	+	+		+							+
65	67	F	15	8.7	151	77.1	+		1				+		+	+										+
66	70	F	17	8.7	164	92.4			0.69897			+	+		+	+
67	71	F	30	8.614	173	86.3		+	2.30103		+		+
68	64	F	23	8.614	128	93.4	+		2		+	+	+		+	+
69	61	M	20	8.614	190	10.6	+		0.39794		+		+		+	+
70	70	M	11	8.614	176	111			2		+				+	+
71	58	F	19	8.6	112	4.6	+		0.221849		+	+			+
72	59	Ｆ	14	8.6	147	100.9	+		1		+		+		+		+	Gas	+
73	44	M	15	8.6	127	99.9	+		1.22185		+	+	+			+					+
74	60	F	21	8.5	264	92.3			2		+		+
75	40	M	0	8.5	100	6.6	+	+	0.522879			+			+	+	+	Gas
76	57	M	12	8.5	146	26.2	+	+	1.04576		+	+	+		+		+	Gas
77	59	F	0	8.5	56	58.7			0.39794		+	+			+	+
78	53	F	5	8.41	210	12.1	+		2.69897		+		+		+	+	+	Air	+
79	77	F	30	8.41	220	42.1	+		1.30103		+	+	+		+	+
80	73	F	20	8.4	150	1.48	+	+	2		+		+		+	+	+	Air			+
81	43	M	20	8.4	298	111.2			0.522879		+				+
82	76	M	20	8.4	188	103	+	+	0.154902		+	+	+		+	+	+	Gas	+
83	60	F	8	8.3	265	0.5			1.39794			+	+		+	+	+	Air	+
84	33	M	18	8.3	203	111.6			1.39794		+	+	+			+
85	65	F	1	8.3	109	13.7	+		1.09691		+		+			+
86	27	M	11	8.3	123	120.7			1.69897		+						+	Silicon oil
87	32	M	2	8.206	128	73.4	+		2.30103		+	+	+
88	62	M	7	8.2	200	90	+		1.69897		+				+	+	+	Air	+		+
89	45	M	8	8.2	154	78.74	+		1.69897		+				+		+	Air	+
90	59	M	14	8.2	132	98.8	+		0.39794		+				+	+
91	77	M	9	8.2	128	10.7			0.69897		+				+
92	52	M	1	8.2	205	8.3			2.69897		+				+							+
93	45	M	17	8.104	285	91.8			2.69897		+				+				+						+
94	54	M	12	8.104	191	49.9	+		1.09691						+	+
95	79	F	6	8.1	118	11.4	+		0.221849		+						+	Air			+		+	+
96	72	M	20	8.1	173	98.5	+		1.30103
97	68	F	6	8.1	131	49.74	+		1.09691		+				+		+	Air
98	66	M	30	8.1	168	12.8			1.52288		+
99	35	M	14	8.1	130	19.9			1.69897		+				+		+	Gas			+
100	59	M	2	8.1	71	94.1	+		0.69897		+					+
101	61	M	11	8.1	219	99.9			2.69897		+
102	78	M	2	8.1	187	18.5	+		1.1549		+				+		+	Gas	+
103	65	M	15	8.002	242	70.8			1						+	+	+	Gas	+
104	63	M	2	8	195	89			1.22185						+	+
105	76	F	7	8	166	81.7	+		1.69897						+	+					+
106	43	F	13	7.9	86	76.2	+		1.69897		+				+		+	Air	+
107	67	M	20	7.9	207	47.11	+		1.69897		+				+
108	64	M	4	7.9	154	83.6	+		1.69897		+											+
109	53	F	7	7.9	165	82.5			0.522879						+	+					+
110	57	M	2	7.9	116	89.1	+		2		+				+
111	57	M	12	7.9	439	12.6	+		1.22185		+				+						+	+			+		+
112	58	M	4	7.9	127	71.8			2.69897		+				+		+	Air
113	34	M	1	7.9	164	91.8			2.69897		+				+		+	Silicon oil	+
114	43	M	7	7.9	112	93	+	+	2		+				+						+	+			+		+
115	80	F	3	7.9	143	77.3	+		1.52288		+				+	+
116	52	F	5	7.9	164	88.7			1.39794						+	+	+	Gas	+
117	46	F	0	7.9	150	95.7	+		0.30103		+					+						+		+	+
118	59	M	7	7.8	166	90	+		2.69897		+				+
119	64	M	11	7.8	68	44.13			0.823909		+				+
120	70	M	9	7.8	70	85.7	+		3	+							+	Silicon oil	+
121	45	M	12	7.8	84	101.2	+		1.69897		+				+						+
122	71	F	9	7.8	249	71.3	+		0.39794		+																+
123	55	M	30	7.8	148	78.1			0.69897						+
124	42	F	16	7.8	191	0.57	+		1		+						+	Air			+			+
125	62	M	30	7.8	191	13	+	+	2.69897		+				+		+	Air	+					+
126	42	F	7	7.8	67	114.7			1.52288								+	Gas	+		+		+	+
127	60	F	28	7.798	63	106	+		2.69897		+				+
128	45	M	11	7.7	259	125	+		0.30103		+					+	+	Air			+					+
129	74	M	10	7.7	99	91			2.69897		+				+		+	Silicon oil	+
130	74	M	11	7.7	157	99.6	+	+	1		+
131	61	F	13	7.7	85	2	+		2.69897	+	+											+
132	74	M	6	7.7	100	71.03	+		2.69897		+				+	+	+	Air
133	74	F	26	7.7	187	26.4	+		2		+
134	59	M	7	7.7	242	98	+		2		+				+	+					+
135	49	F	1	7.7	194	25	+		1.22185		+				+
136	73	F	13	7.7	97	83.8	+	+	2.69897		+
137	50	M	7	7.696	98	66.8	+		0.69897		+				+	+
138	51	F	1	7.696	174	49.3	+		1		+				+	+
139	51	M	7	7.6	129	26.2	+		2.69897		+				+	+					+
140	65	M	7	7.6	228	103.3	+		1.69897		+				+
141	76	F	30	7.5	154	0.66	+		1							+
142	76	M	8	7.5	120	47	+		2		+					+	+	Air
143	58	M	20	7.5	91	11	+		2.30103		+				+						+
144	67	M	40	7.492	134	76.5	+		2.30103						+	+	+	Gas
145	44	F	18	7.4	168	0.42			0.30103						+	+	+	Gas	+						+
146	83	M	11	7.4	142	87.9	+		1.30103		+
147	32	M	11	7.4	139	102.78	+		0.09691		+						+	Gas	+								+
148	64	M	7	7.4	142	6.4	+		1.52288		+				+		+	Silicon oil			+
149	60	M	21	7.4	275	90.1			0.221849		+					+
150	39	M	7	7.4	115	94.2			0.39794		+						+	Air
151	43	M	18	7.39	206	100.5			0.154902								+	Air	+
152	61	M	0	7.39	237	48.4	+		2		+				+	+					+
153	63	M	16	7.3	142	1.7	+		0.69897		+				+
154	67	M	32	7.3	154	80.7	+	+	1						+		+	Air
155	67	F	1	7.3	252	31.3	+		1.09691		+
156	63	M	13	7.3	211	84.7	+		2.30103		+				+	+					+			+
157	42	M	9	7.3	104	74.5	+		2		+				+						+			+		+
158	74	F	45	7.288	80	23.8	+	+	1		+				+
159	72	M	32	7.288	78	101.1	+	+	2.30103		+					+
160	58	F	2	7.2	374	0.39			1						+	+	+	Air
161	69	M	5	7.2	150	71			0.221849		+					+	+	Gas	+						+
162	69	M	6	7.2	136	62			1.52288		+				+	+	+	Air	+
163	80	F	3	7.2	179	74.6	+		2.69897		+				+
164	64	M	13	7.2	125	83.4	+		0.09691		+				+	+
165	54	F	8	7.2	147	99.6	+		2		+				+
166	46	F	2	7.2	55	100.4	+		0.30103							+	+	Air	+		+			+
167	70	M	40	7.2	150	3.91			1							+	+	Air			+			+
168	59	F	7	7.186	194	108.8			0.09691		+					+
169	61	M	27	7.186	143	11	+		0.30103		+				+	+
170	51	M	0	7.186	82	13.1	+		0.522879		+				+		+	Air	+		+
171	58	F	20	7.1	173	0.61	+		0.09691							+	+	Air
172	54	M	1	7.1	189	110	+		0.0457575						+	+	+	Air
173	61	F	9	7.1	214	88.9	+		0.221849		+				+
174	55	F	11	7.1	163	100	+		2.69897		+
175	66	M	13	7.1	184	101.4	+		2.69897		+				+		+	Silicon oil
176	62	F	2	7.1	192	91.2	+		2.69897		+
177	76	F	0	7.1	304	31	+	+	2		+					+
178	42	M	11	7.1	295	79.3	+	+	2.69897		+				+		+	Air			+	+		+	+		+
179	42	M	1	7.1	135	41.1			1.52288		+					+	+	Air	+				+	+
180	63	M	22	7.084	128	7.3	+	+	1.22185						+	+	+	Gas	+
181	69	M	20	7	218	88.9	+		2		+				+
182	64	M	20	7	109	54.06	+		0.823909		+
183	70	F	7	7	112	31.1	+		0.30103						+	+	+	Air	+
184	65	M	12	7	413	13.9		+	0.154902		+				+
185	68	F	1	6.982	92	83.8	+		0.522879						+	+	+	Air
186	46	M	7	6.9	191	96			1.04576		+				+	+	+	Air
187	66	M	17	6.9	162	86			2.69897		+				+		+	Air
188	49	M	1	6.9	104	41	+		2.69897		+				+	+					+
189	50	M	6	6.9	140	24.9			1.69897		+				+	+					+
190	60	F	19	6.9	223	54.3	+		2						+		+	Gas	+		+			+
191	70	F	12	6.9	184	37.8	+		2.30103		+				+
192	56	M	12	6.9	121	73.9	+	+	0.30103		+				+		+	Air	+
193	81	M	46	6.9	134	63.2			1.39794		+				+	+					+		+	+
194	59	M	5	6.88	77	66.6	+		1.22185						+	+	+	Air	+
195	60	F	10	6.88	181	99.9	+		0.522879		+				+									+
196	59	F	14	6.88	133	98.9	+		1.04576		+				+						+			+
197	65	F	10	6.88	91	88.6	+		0.221849		+				+
198	56	F	20	6.8	100	72	+		1.04576		+				+	+	+	Air
199	46	M	16	6.8	131	81	+		1		+				+		+	Air	+
200	64	F	30	6.8	559	5.8	+		2		+				+
201	53	M	15	6.8	252	44.34	+		1.69897		+				+	+	+	Air			+	+			+
202	55	M	10	6.8	173	7.5	+		2.30103						+
203	47	M	11	6.8	158	22.1	+		1.39794		+				+	+											+
204	69	F	3	6.8	135	12.4	+		2		+				+
205	61	M	6	6.8	47	57.3	+		0.39794		+
206	71	M	12	6.8	223	97.3	+		1.39794		+
207	66	F	5	6.8	142	91.9			0.69897						+		+	Gas	+		+
208	60	M	12	6.8	131	56.8	+		0.30103		+				+	+	+	Air
209	49	M	29	6.8	299	16.4			0.522879						+	+	+	Air
210	66	M	19	6.8	111	5.5	+		2.30103		+				+						+
211	36	M	1	6.7	146	2.88	+		1.69897		+				+	+	+	Air			+
212	57	M	29	6.7	116	1.07	+		0.69897						+	+	+	Gas	+
213	37	M	1	6.7	123	5	+		1.69897		+
214	58	M	5	6.7	118	29.1	+		0.69897		+				+
215	46	M	0	6.7	138	33.3			0.39794		+				+		+	Gas
216	75	M	30	6.7	189	67.4	+		1.30103		+				+
217	31	M	1	6.7	120	32	+		1.39794		+					+
218	60	M	4	6.7	140	91.9			1.39794		+				+						+	+		+			+
219	60	M	40	6.7	67	34.7	+	+	0.823909						+		+	Gas	+
220	58	M	0	6.7	171	93.8	+		0.0457575		+				+	+
221	53	M	20	6.7	199	81	+		1.52288		+				+	+
222	53	M	0	6.676	96	68.8	+		-0.176091		+				+		+	Gas
223	55	M	10	6.676	76	24.1	+		2		+
224	38	F	23	6.6	129	33	+		2.30103		+															+
225	57	F	1	6.6	176	87.7			0.69897						+	+
226	47	F	5	6.6	115	86.2	+		1.30103	+					+							+			+		+
227	39	M	7	6.6	95	91.1	+		0.0457575		+					+	+	Gas	+		+		+	+
228	48	M	19	6.6	124	87.5			1.39794		+				+				+		+
229	49	M	6	6.6	286	27.6	+	+	-0.0791812		+				+		+	Air	+		+						+
230	78	M	18	6.574	103	64.9	+	+	2.69897		+				+		+	Air	+
231	68	M	18	6.574	147	99.2			1.52288		+										+			+
232	62	M	1	6.574	112	79	+		0.69897		+				+	+
233	64	F	10	6.574	247	25.2			1.39794		+				+	+	+	Air
234	80	M	2	6.5	271	98.1	+		2		+
235	59	M	4	6.5	86	51.1	+		1.69897		+					+					+
236	60	M	25	6.5	109	104.8		+	0.39794		+				+
237	78	F	20	6.472	122	36.3	+		1.22185		+						+	Air
238	54	M	8	6.472	133	62.8	+		0.221849		+				+		+	Gas	+
239	62	F	1	6.4	111	58	+		0.522879						+	+	+	Air				+				+	+
240	60	M	15	6.4	110	81.2	+		2.69897		+											+
241	48	M	14	6.4	100	89.1	+		1.09691		+				+	+					+
242	45	M	3	6.4	143	37.3			0.69897						+						+	+			+
243	54	M	2	6.4	188	20.1	+		1.30103		+				+						+			+
244	51	M	25	6.37	132	77			0.30103						+	+
245	64	M	6	6.37	156	82.6			1		+				+		+	Air
246	64	M	4	6.37	78	98.3	+		2.30103		+				+		+	Air			+			+
247	29	M	1	6.37	187	90.5	+		1.69897		+				+
248	44	F	24	6.37	97	28.4	+	+	0.522879		+					+
249	90	M	2	6.37	115	77.8		+	1		+				+
250	42	M	1	6.37	138	80.3			1		+				+	+	+	Gas	+		+			+
251	68	M	8	6.3	167	0.71	+		0.30103						+	+
252	47	M	20	6.3	118	75	+		1.30103		+
253	32	M	9	6.3	119	110.3	+		0.823909		+					+						+
254	55	M	1	6.3	215	1.6			2.69897		+				+									+
255	61	M	11	6.3	158	12.1	+	+	2.30103						+									+
256	68	F	0	6.268	113	77.5	+		2.69897		+				+	+	+	Air	+
257	51	M	20	6.268	172	100	+		0.30103		+				+		+	Gas	+		+		+	+
258	86	F	16	6.268	76	77.4	+		1.22185		+				+	+	+	Gas	+
259	62	M	10	6.2	124	1.27	+		2.69897		+				+	+					+				+
260	64	F	3	6.2	182	98	+		0.30103						+
261	71	F	50	6.2	77	50.4	+		0.69897							+	+	Gas			+
262	50	M	9	6.2	144	2.6	+		2.69897		+				+
263	64	M	25	6.2	211	49.8	+		1.69897		+				+		+	Air	+
264	76	F	0	6.166	88	64.1	+		0.39794								+	Gas	+
265	69	M	41	6.166	109	52.4	+		2.69897		+						+	Air	+
266	40	F	4	6.1	111	85.41	+		0.09691		+				+							+
267	62	M	12	6.1	111	25.5	+		1.39794		+				+		+	Air			+	+
268	78	M	1	6.1	135	29.57	+		0.69897		+
269	44	M	1	6.1	96	40.9	+		0.09691		+					+	+	Gas	+
270	55	M	20	6.1	119	87.9	+	+	0.69897						+	+									+
271	37	M	7	6.1	67	4.8	+		1.30103		+				+						+	+					+
272	74	M	14	6.1	108	100.1		+	2		+					+	+	Gas	+		+	+		+
273	63	M	14	6.064	130	9.9			0.522879		+				+
274	67	M	4	6.064	119	85.2	+	+	1		+				+	+
275	34	M	7	6	173	22	+		0.69897		+
276	63	M	15	6	56	43.8	+		1.39794		+				+		+	Silicon oil	+
277	55	M	21	6	149	39.7	+		2.69897		+				+
278	58	M	10	5.962	128	52.9	+		2.69897		+				+	+					+			+
279	86	M	41	5.962	128	14.8	+	+	2.30103		+				+
280	68	M	6	5.9	106	14	+		0.221849		+				+	+	+	Air
281	44	M	4	5.9	146	54.14	+		1.09691		+				+		+	Air
282	70	M	12	5.9	97	25.1			2.30103	+	+					+						+
283	31	M	20	5.9	92	11.4	+		0.69897		+													+	+
284	59	F	4	5.9	116	68.9	+		1.09691		+				+
285	36	M	6	5.86	205	88.5	+		2.30103		+
286	62	M	15	5.86	248	27.8	+		1.22185		+
287	64	F	25	5.8	231	8.7	+	+	2.30103		+				+
288	64	M	30	5.8	85	92.65			0.69897		+				+		+	Air
289	62	F	6	5.8	105	97.7	+		2.69897		+				+		+	Gas	+
290	64	M	10	5.8	149	76.1			2.69897		+				+		+	Silicon oil
291	32	M	30	5.758	111	7	+	+	2.30103		+
292	45	M	10	5.7	93	36	+		0.221849		+				+	+	+	Air	+		+
293	74	M	9	5.7	114	109.3			1.69897		+				+
294	63	M	10	5.7	87	19	+		1.22185		+				+							+
295	65	M	45	5.7	211	17.3	+		1		+				+											+
296	69	M	30	5.656	185	67.9	+		1.39794		+				+	+	+	Air
297	60	M	14	5.656	106	7.6	+	+	2		+				+
298	62	M	7	5.6	95	29	+		1.1549						+	+	+	Air	+
299	62	M	8	5.6	95	29	+		1.39794						+	+	+	Air	+
300	69	M	5	5.6	165	26	+		2		+				+
301	68	M	40	5.6	154	101.7	+		2.30103		+				+						+			+			+
302	71	F	41	5.6	215	56.2	+		0.39794							+	+	Air	+
303	58	M	2	5.6	94	24.5			2		+				+	+
304	37	M	13	5.6	100	24.4	+		1.52288		+						+	Air	+
305	58	M	50	5.6	172	88.4	+	+	0.221849		+				+
306	64	M	1	5.6	139	15.1	+		2.30103		+						+	Gas			+			+
307	42	M	12	5.5	105	76.85			0.522879		+								+
308	68	M	18	5.5	132	34.7			1							+	+	Air	+
309	59	M	0	5.5	116	56	+		1						+		+	Gas	+
310	42	F	20	5.452	103	69	+		2		+
311	66	M	1	5.4	94	56	+		1.69897						+								+	+
312	71	F	0	5.35	94	78	+		2.69897		+				+
313	61	F	10	5.3	172	0.93	+		0.823909						+	+
314	57	F	35	5.248	111	119.2	+		1.39794		+				+	+	+	Air	+
315	63	M	15	5.248	127	12	+		2.69897		+				+		+	Air	+
316	61	M	25	5.2	100	32	+		2		+				+
317	80	F	14	5.1	206	32			1.52288		+				+
318	67	M	30	5	177	11.4	+		0.522879		+				+
319	40	M	13	4.942	124	73	+		0.39794		+					+	+	Air	+
320	65	F	10	4.8	95	89	+		2.30103		+				+
321	51	F	10	4.636	229	47	+		2.69897		+						+	Air				+			+
322	70	F	9	3.9	98	5	+	+	0.69897		+				+	+	+	Air
